# Supplementary material for: FmvB: A Francisella tularensis Magnesium-Responsive Outer Membrane Protein that Plays a Role in Virulence
Source: PLoS One. 2016 Aug 11;11(8):e0160977. doi: 10.1371/journal.pone.0160977 (PMC4981453; doi:10.1371/journal.pone.0160977)
Supplement: S2 File — Table D. Complete data from RNA sequencing analysis of wild-type LVS and ∆fmvB. (XLSX) [file pone.0160977.s002.xlsx]

## Sheet: LVSWT vs FmvB
	Supporting Information - S2 File
Table D. Complete data from RNA sequencing analysis of wild-type LVS and DfmvB.
gene	class	chr	start	end	length	desc	baseMean	foldChange	padj	LVSWT_Sample1	LVSWT_Sample2	LVSWT_Sample3	FmvB_Sample1	FmvB_Sample2	FmvB_Sample3
FTL_0867	protein_coding	AM233362.1	847543	849000	1458	hypothetical protein	1481.79	-78.4913	6.3232e-220	3417	2372	3084	6	7	6
tRNA-Val3	tRNA	AM233362.1	1463182	1463257	76	tRNA-Val	75.4881	2.27107	2.13907e-06	42	37	40	124	94	116
tRNA-Thr2	tRNA	AM233362.1	1686330	1686405	76	tRNA-Thr	205.561	2.03732	2.61597e-06	142	100	131	298	245	317
tRNA-Gly1	tRNA	AM233362.1	643871	643945	75	tRNA-Gly	58.5115	2.3685	9.72719e-06	30	24	25	122	68	82
tRNA-Gly3	tRNA	AM233362.1	293198	293272	75	tRNA-Gly	137.144	2.18787	1.73202e-05	94	54	71	232	148	225
FTL_0844	protein_coding	AM233362.1	825879	826484	606	LysR transcriptional regulator family protein	454.342	2.02555	0.000450587	342	216	207	906	442	614
tRNA-Thr1	tRNA	AM233362.1	1894150	1894225	76	tRNA-Thr	853.882	2.08844	0.000715043	640	275	391	1395	741	1681
tRNA-Gly2	tRNA	AM233362.1	1686434	1686507	74	tRNA-Gly	62.9905	2.08616	0.00092969	37	27	29	138	60	87
FTL_0184	protein_coding	AM233362.1	184132	184326	195	hypothetical protein	175.28	1.66272	0.00120134	139	130	108	238	214	224
FTL_1372	protein_coding	AM233362.1	1304334	1305683	1350	hypothetical lipoprotein	4770.94	-1.76411	0.00191651	4634	7702	6718	2418	3676	3477
tRNA-Glu1	tRNA	AM233362.1	223322	223397	76	tRNA-Glu	248.173	1.89212	0.00248046	206	100	138	454	269	322
FTL_0457	protein_coding	AM233362.1	432354	432557	204	cold shock protein	9419.82	1.68868	0.00329913	7540	5544	6661	15992	9589	11194
FTL_0919	protein_coding	AM233362.1	893900	895159	1260	hypothetical membrane protein	648.99	1.77337	0.00459155	458	343	468	1243	661	721
FTL_1967	protein_coding	AM233362.1	1893526	1893813	288	trp operon repressor	1335.35	1.67097	0.00495556	1047	675	1092	1885	1402	1910
tRNA-Gln1	tRNA	AM233362.1	158522	158596	75	tRNA-Gln	76.7511	1.99962	0.00495556	50	22	26	194	49	120
FTL_1199	protein_coding	AM233362.1	1148653	1149078	426	Regulatory protein	2116.53	1.79043	0.00595682	1886	1081	1068	3954	2242	2468
tRNA-Tyr1	tRNA	AM233362.1	1686509	1686593	85	tRNA-Tyr	189.865	1.74255	0.0066078	145	111	119	335	176	252
tRNA-Asp1	tRNA	AM233362.1	1894069	1894145	77	tRNA-Asp	391.128	1.66171	0.00695963	327	227	271	488	396	638
FTL_0393	protein_coding	AM233362.1	362697	363416	720	conserved hypothetical membrane protein	1860.85	-1.39939	0.0071947	2019	2369	2191	1423	1609	1555
FTL_1367	protein_coding	AM233362.1	1299242	1300045	804	conserved hypothetical membrane protein	181.43	1.65572	0.00909916	151	122	108	295	193	220
FTL_1579	protein_coding	AM233362.1	1505934	1506653	720	hypothetical protein	14078.8	-1.46242	0.00992441	14746	19452	16766	10020	12458	11030
FTL_1488	protein_coding	AM233362.1	1413853	1414254	402	cytidine deaminase	610.968	-1.46399	0.0100835	736	696	783	423	559	468
tRNA-Lys1	tRNA	AM233362.1	1414355	1414430	76	tRNA-Lys	62.8601	1.79126	0.0103939	55	26	36	94	77	90
FTL_0859	protein_coding	AM233362.1	839464	839685	222	Rubredoxin	388.484	1.67709	0.0112152	358	219	222	651	455	425
FTL_1835	protein_coding	AM233362.1	1769974	1771164	1191	conserved membrane protein	12490.4	1.60748	0.0114136	12327	6968	7804	17475	14487	15882
FTL_0491	protein_coding	AM233362.1	476962	477357	396	outer membrane lipoprotein	9732.59	-1.47555	0.0126434	10300	13151	12000	6277	8309	8360
FTL_0298	protein_coding	AM233362.1	284034	285995	1962	hypothetical membrane protein	2218.2	1.36531	0.014753	1958	1762	1834	2834	2383	2539
FTL_1833	protein_coding	AM233362.1	1767450	1768712	1263	conserved membrane protein	19317.2	1.74896	0.014753	19186	8828	8576	34505	23005	21803
FTL_0358	protein_coding	AM233362.1	334627	334950	324	hypothetical protein	1240.11	1.60467	0.014965	1080	767	834	2069	1184	1508
FTL_0798	protein_coding	AM233362.1	783264	783860	597	Type IV pili glycosylation protein	352.704	1.54481	0.0156676	273	202	320	475	396	450
FTL_1273	protein_coding	AM233362.1	1213799	1214926	1128	8-amino-7-oxononanoate synthase	7280.17	1.467	0.0180421	6366	4975	5863	10618	7712	8147
FTL_1274	protein_coding	AM233362.1	1214904	1215641	738	biotin synthesis protein BioC	1889	1.51408	0.0195096	1739	1146	1446	2767	2073	2163
FTL_1868	protein_coding	AM233362.1	1799484	1800665	1182	multidrug resistance protein membrane located	1755.58	-1.65371	0.0195096	1785	2729	2402	735	1444	1439
FTL_0031	protein_coding	AM233362.1	32306	33361	1056	acid phosphatase	460.722	-1.58172	0.0215121	487	660	616	226	416	359
FTL_0191	protein_coding	AM233362.1	192465	193367	903	Cytochrome O ubiquinol oxidase subunit II	6960.34	-1.42354	0.0215121	7262	8989	8679	4665	6274	5893
FTL_0319	protein_coding	AM233362.1	304533	305846	1314	Hypothetical protein yieG	97.5658	-1.59499	0.0215121	103	147	126	59	76	75
FTL_0547	protein_coding	AM233362.1	529649	530944	1296	3-Deoxy-D-manno-octulosonic-acid transferase	6454.55	1.56441	0.0215121	5298	4299	4633	11350	6336	6812
FTL_0722	protein_coding	AM233362.1	712811	713437	627	DedA family protein	1265	1.62178	0.0215121	1069	701	895	2305	1204	1416
FTL_0723	protein_coding	AM233362.1	713444	713710	267	hypothetical protein	1380.97	1.52675	0.0215121	1303	860	965	2116	1486	1555
FTL_1213	protein_coding	AM233362.1	1162529	1164424	1896	hypothetical protein	1762.58	-1.53056	0.0215121	1851	2515	2223	970	1505	1513
FTL_1236	protein_coding	AM233362.1	1183781	1183999	219	translation initiation factor IF	1660.04	-1.41976	0.0215121	1717	2167	2052	1153	1466	1406
tRNA-Phe1	tRNA	AM233362.1	1347887	1347962	76	tRNA-Phe	123.282	1.68054	0.0215121	112	55	78	205	136	153
tRNA-Val1	tRNA	AM233362.1	414399	414474	76	tRNA-Val	131.723	1.52102	0.0215121	92	96	112	162	146	182
FTL_0473	protein_coding	AM233362.1	449483	450118	636	peptide deformylase	2347.17	-1.32652	0.0243606	2592	2854	2648	2178	1930	1882
tRNA-Cys1	tRNA	AM233362.1	643961	644034	74	tRNA-Cys	149.86	1.61692	0.02437	117	95	102	270	171	144
FTL_1048	protein_coding	AM233362.1	1003216	1003662	447	conserved hypothetical protein	3423.13	1.54246	0.025251	3020	2644	1981	5593	3681	3618
FTL_0586	protein_coding	AM233362.1	567200	568888	1689	long chain fatty acid CoA ligase	5636.27	1.57783	0.0285632	5200	3362	3652	9876	5923	5805
FTL_0192	protein_coding	AM233362.1	193406	195436	2031	Cytochrome O ubiquinol oxidase subunit I	19130.4	-1.53457	0.0290436	20359	25953	25591	9677	17582	15620
FTL_0445	protein_coding	AM233362.1	414671	415207	537	conserved hypothetical protein	237.929	1.49483	0.0303719	199	178	170	361	234	286
FTL_1538	protein_coding	AM233362.1	1467561	1467827	267	30S ribosomal protein S15	2497.05	1.51514	0.0303719	2107	1648	1915	4166	2490	2655
FTL_0812	pseudogene	AM233362.1	798932	799108	177		50.8445	1.68493	0.0345489	46	24	27	50	73	85
FTL_1293	protein_coding	AM233362.1	1233021	1233491	471	hypothetical protein	2808.91	1.55329	0.0345489	2390	1795	1992	4953	2520	3203
FTL_0592	protein_coding	AM233362.1	578226	579962	1737	dTDP-glucose 46-dehydratase	15127.1	1.47123	0.0353708	12704	10565	12052	24181	14702	16559
FTL_0858	protein_coding	AM233362.1	838583	839455	873	conserved hypothetical protein	625.627	1.60815	0.0353708	543	428	333	1196	600	654
FTL_0947	pseudogene	AM233362.1	916313	916963	651		106.328	1.50745	0.0353708	91	68	83	145	124	126
FTL_1850	protein_coding	AM233362.1	1781314	1782612	1299	adenylosuccinate lyase	3228.64	-1.44888	0.0353708	3257	4294	4170	1986	2826	2839
FTL_1882	protein_coding	AM233362.1	1814370	1815413	1044	Potassium-transporting ATPase B chain	2727.88	-1.44508	0.0353708	2889	3701	3299	1659	2502	2318
FTL_1478	protein_coding	AM233362.1	1403186	1404646	1461	Inosine-5-monophosphate dehydrogenase	20620.5	1.59316	0.036841	18802	12875	11841	39019	22233	18952
FTL_1883	protein_coding	AM233362.1	1815423	1817144	1722	Potassium-transporting ATPase A chain	3238.24	-1.49264	0.036841	3503	4429	4056	1734	3041	2666
FTL_0822	protein_coding	AM233362.1	805388	805639	252	hypothetical protein	5734.7	1.40929	0.0386861	5451	3945	4523	7947	6460	6081
FTL_0893	protein_coding	AM233362.1	870394	871647	1254	ATP-dependent Clp protease subunit X	5885.14	-1.40336	0.0386861	5945	8265	6766	4101	5233	5001
FTL_1231	protein_coding	AM233362.1	1179403	1179813	411	conserved hypothetical protein	1403.15	1.44018	0.0386861	1182	1033	1123	2165	1404	1512
FTL_1736	protein_coding	AM233362.1	1666761	1667519	759	tRNA (Guanine-N(1)-)-methyltransferase	17066.2	-1.40749	0.0391731	16460	24181	20299	12200	14646	14612
FTL_1912	protein_coding	AM233362.1	1844633	1846303	1671	30S ribosomal protein S1	51711.6	-1.34179	0.0395163	52476	67187	60073	39823	46990	43720
FTL_0518	protein_coding	AM233362.1	499483	499755	273	cell division topological specificity factor protein	749.731	1.30305	0.0396782	677	620	636	894	823	848
FTL_0048	protein_coding	AM233362.1	49873	50535	663	prephenate dehydrogenase.	164.44	-1.61427	0.0412624	168	265	220	60	136	138
FTL_1420	protein_coding	AM233362.1	1350120	1351226	1107	Carbohydrate/purine kinase pfkB family protein	3707.91	-1.3884	0.0412624	3675	4950	4517	2595	3230	3281
FTL_0239	protein_coding	AM233362.1	236018	236842	825	50S ribosomal protein L2	28970	-1.50942	0.0442688	28579	42891	36946	14856	26226	24322
FTL_1432	protein_coding	AM233362.1	1363183	1363851	669	D-ribulose-phosphate 3-epimerase	1426.67	-1.36437	0.0442688	1432	1770	1806	1071	1329	1152
FTL_1240	protein_coding	AM233362.1	1186750	1187862	1113	Phospho-2-dehydro-3-deoxyheptonate aldolase	11632.8	-1.42127	0.0443331	11919	15415	14495	7198	10450	10320
tRNA-His1	tRNA	AM233362.1	1347605	1347680	76	tRNA-His	123.739	1.64864	0.0443331	118	43	75	228	121	157
tRNA-Leu1	tRNA	AM233362.1	607036	607122	87	tRNA-Leu	707.162	1.51109	0.0443331	724	372	497	941	770	939
FTL_0236	protein_coding	AM233362.1	234412	235044	633	50S ribosomal protein L3	20160.9	-1.44445	0.0444802	21352	26083	25834	11524	18918	17255
FTL_0986	protein_coding	AM233362.1	955358	957130	1773	Ribonucleoside-diphosphate reductase alpha subunit	37775	1.41822	0.0444802	35414	28070	27477	56015	38997	40678
FTL_1617	protein_coding	AM233362.1	1546393	1548039	1647	Glutaminyl-tRNA synthetase	3727.89	-1.36992	0.0444802	3699	4978	4442	2725	3402	3121
FTL_1735	protein_coding	AM233362.1	1666414	1666761	348	50S ribosomal protein L19	4097.11	-1.52104	0.0444802	4050	5988	5403	1975	3665	3502
FTL_0447	protein_coding	AM233362.1	421977	423032	1056	conserved hypothetical membrane protein	360.352	1.46675	0.0449643	344	243	252	500	345	479
FTL_1178	protein_coding	AM233362.1	1130163	1130408	246	hypothetical protein	240.149	1.55943	0.0449643	173	158	184	454	213	259
FTL_0851	protein_coding	AM233362.1	832559	833437	879	RNA polymerase sigma-32 factor	15874.9	1.41219	0.0461692	14010	11748	12588	23985	15593	17327
FTL_0935	protein_coding	AM233362.1	906903	907199	297	conserved hypothetical protein	558.841	1.46691	0.0465641	503	402	394	893	543	619
FTL_0232	protein_coding	AM233362.1	230955	231329	375	30S ribosomal protein S12	5532.83	-1.32171	0.0469812	5406	7083	6601	4672	4781	4652
FTL_1695	protein_coding	AM233362.1	1625974	1626777	804	hypothetical protein	227.911	1.58807	0.0470743	179	170	123	454	243	199
FTL_0258	protein_coding	AM233362.1	244817	245173	357	30S ribosomal protein S13	19453	-1.37906	0.047923	18510	27124	23134	14417	16948	16585
FTL_0324	pseudogene	AM233362.1	310166	310408	243		734.962	1.40417	0.0483683	705	475	603	987	812	828
FTL_0697	protein_coding	AM233362.1	684743	685843	1101	ABC transporter membrane protein	1351.53	1.38066	0.0483683	1149	977	1202	1855	1316	1612
FTL_0765	protein_coding	AM233362.1	754223	755143	921	VacJ lipoprotein	456.149	-1.46445	0.0489921	518	665	495	254	404	401
